# Supplementary material for: Validation of pathological grading systems for predicting metastatic potential in pheochromocytoma and paraganglioma
Source: PLoS One. 2017 Nov 8;12(11):e0187398. doi: 10.1371/journal.pone.0187398 (PMC5678867; doi:10.1371/journal.pone.0187398)
Supplement: S1 File — (XLSX) [file pone.0187398.s001.xlsx]

## Sheet: Data
Age (years)	SEX	Height (cm)	Weight (kg)	BMI (kg/m2)	Size of tumor (cm)	Type	Familial form	Functioning type	Catecholamine type	UMN	UNM	SDHB IHC staining	Metastasis	Typre of Metastasis	Duration of follow-up (months)	PASS1	PASS2	PASS3	PASS4	PASS5	PASS6	PASS7	PASS8	PASS9	PASS10	PASS11	PASS12	PASS	GAPP1	GAPP2	GAPP3	GAPP4	GAPP5	GAPP6	GAPP score	M-GAPP1	M-GAPP2	M-GAPP3	M-GAPP4	M-GAPP5	M-GAPP6	M-GAPP score
54	Female	157	70.6	28.64	8.5	PHEO	Sporadic	Functioning type	Adrenergic type	1013.4	14291.8	Positivity of SDHB	No metastasis	No metastasis	37	No PASS1	No PASS2	No PASS3	PASS4	No PASS5	No PASS6	No PASS7	PASS8	PASS9	PASS10	No PASS11	No PASS12	6	Zellballen	No comedo-type necrosis	Moderate cellularity	KI67: 1-3%	Vascular or capsular invasion	Non-functioning or adrenergic type	3	Zellballen	No comedo-type necrosis	Vascular invasion	KI67 ≥ 1%	Non-functioning or adrenergic type	Positivity of SDHB	2
55	Female	153	68	29.05	17	PHEO	Sporadic	Functioning type	Only Noradrenergic type	74.9	13267.6	Positivity of SDHB	No metastasis	No metastasis	30	PASS1	No PASS2	PASS3	PASS4	No PASS5	No PASS6	No PASS7	PASS8	No PASS9	PASS10	No PASS11	No PASS12	9	Large and irregular cell nest or pseudorosette (even focal)	No comedo-type necrosis	High cellularity	KI67: 1-3%	Vascular or capsular invasion	Noradrenergic type	6	Large and irregular cell nest or pseudorosette (even focal)	No comedo-type necrosis	No vascular invasion	KI67 ≥ 1%	Noradrenergic type	Positivity of SDHB	3
50	Female	149.8	60.25	26.85	12	PHEO	Sporadic	Functioning type	Adrenergic type	1519	12597.3	Positivity of SDHB	No metastasis	No metastasis	51	PASS1	No PASS2	No PASS3	No PASS4	No PASS5	No PASS6	No PASS7	PASS8	PASS9	PASS10	PASS11	No PASS12	7	Large and irregular cell nest or pseudorosette (even focal)	No comedo-type necrosis	Moderate cellularity	Ki67 < 1%	Vascular or capsular invasion	Non-functioning or adrenergic type	3	Large and irregular cell nest or pseudorosette (even focal)	No comedo-type necrosis	Vascular invasion	Ki67 < 1%	Non-functioning or adrenergic type	Positivity of SDHB	2
47	Female	154	50	21.08	10	PHEO	Sporadic	Functioning type	Adrenergic type	464.9	11405.2	Positivity of SDHB	No metastasis	No metastasis	14	PASS1	No PASS2	No PASS3	PASS4	No PASS5	No PASS6	No PASS7	No PASS8	No PASS9	PASS10	No PASS11	No PASS12	5	Large and irregular cell nest or pseudorosette (even focal)	No comedo-type necrosis	Low cellularity	Ki67 < 1%	Vascular or capsular invasion	Non-functioning or adrenergic type	2	Large and irregular cell nest or pseudorosette (even focal)	No comedo-type necrosis	No vascular invasion	Ki67 < 1%	Non-functioning or adrenergic type	Positivity of SDHB	1
63	Female	156.4	58.8	24.04	7	PHEO	Sporadic	Functioning type	Adrenergic type	291.9	11177.3	Positivity of SDHB	No metastasis	No metastasis	46	No PASS1	No PASS2	No PASS3	No PASS4	PASS5	No PASS6	No PASS7	No PASS8	No PASS9	PASS10	No PASS11	No PASS12	3	Zellballen	No comedo-type necrosis	Moderate cellularity	KI67: 1-3%	Vascular or capsular invasion	Non-functioning or adrenergic type	3	Zellballen	No comedo-type necrosis	No vascular invasion	KI67 ≥ 1%	Non-functioning or adrenergic type	Positivity of SDHB	1
35	Female	162	58.8	22.41	6	PHEO	Sporadic	Functioning type	Adrenergic type	3002.5	9511.8	Positivity of SDHB	No metastasis	No metastasis	60	No PASS1	PASS2	No PASS3	No PASS4	No PASS5	No PASS6	No PASS7	No PASS8	No PASS9	No PASS10	PASS11	No PASS12	3	Zellballen	No comedo-type necrosis	Low cellularity	Ki67 >3%	No vascular or capsular invasion	Non-functioning or adrenergic type	2	Zellballen	No comedo-type necrosis	No vascular invasion	KI67 ≥ 1%	Non-functioning or adrenergic type	Positivity of SDHB	2
42	Female	155.1	65.8	27.35	10	PHEO	Sporadic	Functioning type	Adrenergic type	9873.2	7654	Positivity of SDHB	No metastasis	No metastasis	100	PASS1	No PASS2	No PASS3	No PASS4	No PASS5	No PASS6	No PASS7	No PASS8	No PASS9	PASS10	PASS11	No PASS12	4	Large and irregular cell nest or pseudorosette (even focal)	No comedo-type necrosis	Low cellularity	Ki67 < 1%	Vascular or capsular invasion	Non-functioning or adrenergic type	2	Large and irregular cell nest or pseudorosette (even focal)	No comedo-type necrosis	No vascular invasion	Ki67 < 1%	Non-functioning or adrenergic type	Positivity of SDHB	1
21	Male	174.4	77.8	25.58	8.5	PHEO	Sporadic	Functioning type	Only Noradrenergic type	220.7	7477.2	Negativity of SDHB	No metastasis	No metastasis	14	PASS1	PASS2	No PASS3	PASS4	No PASS5	No PASS6	PASS7	PASS8	No PASS9	PASS10	PASS11	PASS12	13	Large and irregular cell nest or pseudorosette (even focal)	Comedo-type necrosis	Moderate cellularity	Ki67 < 1%	Vascular or capsular invasion	Noradrenergic type	6	Large and irregular cell nest or pseudorosette (even focal)	Comedo-type necrosis	No vascular invasion	Ki67 < 1%	Noradrenergic type	Negativity of SDHB	5
35	Female	164.7	52.1	19.21	4.2	PHEO	Sporadic	Functioning type	Only Noradrenergic type	155.2	7206.8	Positivity of SDHB	No metastasis	No metastasis	12	No PASS1	No PASS2	No PASS3	No PASS4	No PASS5	No PASS6	No PASS7	No PASS8	No PASS9	No PASS10	PASS11	No PASS12	1	Zellballen	No comedo-type necrosis	Moderate cellularity	KI67: 1-3%	No vascular or capsular invasion	Noradrenergic type	3	Zellballen	No comedo-type necrosis	No vascular invasion	KI67 ≥ 1%	Noradrenergic type	Positivity of SDHB	2
14	Female	164.6	61.1	22.55	5	PGL	Sporadic	Functioning type	Only Noradrenergic type	81.7	7058.1	Positivity of SDHB	No metastasis	No metastasis	57	No PASS1	No PASS2	No PASS3	No PASS4	No PASS5	No PASS6	No PASS7	No PASS8	PASS9	PASS10	No PASS11	No PASS12	2	Zellballen	No comedo-type necrosis	Moderate cellularity	KI67: 1-3%	Vascular or capsular invasion	Noradrenergic type	4	Zellballen	No comedo-type necrosis	Vascular invasion	KI67 ≥ 1%	Noradrenergic type	Positivity of SDHB	3
51	Female	159	62	24.52	8.5	PGL	Sporadic	Functioning type	Adrenergic type	1110.6	6962.5	Positivity of SDHB	No metastasis	No metastasis	19	No PASS1	PASS2	No PASS3	No PASS4	PASS5	No PASS6	No PASS7	No PASS8	No PASS9	No PASS10	PASS11	No PASS12	5	Zellballen	No comedo-type necrosis	Moderate cellularity	Ki67 < 1%	No vascular or capsular invasion	Non-functioning or adrenergic type	1	Zellballen	No comedo-type necrosis	No vascular invasion	Ki67 < 1%	Non-functioning or adrenergic type	Positivity of SDHB	0
16	Male	174	80.7	26.65	4.5	PGL	Sporadic	Functioning type	Only Noradrenergic type	134.6	6045.7	Negativity of SDHB	No metastasis	No metastasis	36	PASS1	No PASS2	No PASS3	No PASS4	No PASS5	No PASS6	No PASS7	No PASS8	PASS9	No PASS10	No PASS11	No PASS12	3	Large and irregular cell nest or pseudorosette (even focal)	No comedo-type necrosis	Low cellularity	Ki67 >3%	Vascular or capsular invasion	Noradrenergic type	5	Large and irregular cell nest or pseudorosette (even focal)	No comedo-type necrosis	Vascular invasion	KI67 ≥ 1%	Noradrenergic type	Negativity of SDHB	6
15	Male	170.9	64.3	22.02	4.5	PHEO	Sporadic	Functioning type	Adrenergic type	1124.4	5501.8	Positivity of SDHB	Metastasis	Metachronous metastases	27	PASS1	PASS2	No PASS3	No PASS4	No PASS5	No PASS6	No PASS7	No PASS8	PASS9	No PASS10	No PASS11	No PASS12	5	Large and irregular cell nest or pseudorosette (even focal)	No comedo-type necrosis	Low cellularity	KI67: 1-3%	Vascular or capsular invasion	Non-functioning or adrenergic type	3	Large and irregular cell nest or pseudorosette (even focal)	No comedo-type necrosis	Vascular invasion	KI67 ≥ 1%	Non-functioning or adrenergic type	Positivity of SDHB	3
34	Female	151	57	25	6	PHEO	Sporadic	Functioning type	Adrenergic type	1417.7	5412.9	Positivity of SDHB	No metastasis	No metastasis	22	PASS1	PASS2	No PASS3	No PASS4	PASS5	No PASS6	No PASS7	No PASS8	No PASS9	PASS10	No PASS11	No PASS12	7	Large and irregular cell nest or pseudorosette (even focal)	No comedo-type necrosis	Low cellularity	Ki67 >3%	Vascular or capsular invasion	Non-functioning or adrenergic type	4	Large and irregular cell nest or pseudorosette (even focal)	No comedo-type necrosis	No vascular invasion	KI67 ≥ 1%	Non-functioning or adrenergic type	Positivity of SDHB	3
51	Female	154.8	52	21.7	6.5	PHEO	Sporadic	Functioning type	Adrenergic type	6713.4	4891.7	Positivity of SDHB	No metastasis	No metastasis	53	PASS1	PASS2	No PASS3	No PASS4	No PASS5	No PASS6	No PASS7	No PASS8	PASS9	PASS10	PASS11	No PASS12	7	Large and irregular cell nest or pseudorosette (even focal)	No comedo-type necrosis	Low cellularity	KI67: 1-3%	Vascular or capsular invasion	Non-functioning or adrenergic type	3	Large and irregular cell nest or pseudorosette (even focal)	No comedo-type necrosis	Vascular invasion	KI67 ≥ 1%	Non-functioning or adrenergic type	Positivity of SDHB	3
36	Female	159	58.65	23.2	7.5	PHEO	Familial	Functioning type	Adrenergic type	5236.6	4618.8	Positivity of SDHB	Metastasis	Metachronous metastases	29	PASS1	No PASS2	No PASS3	No PASS4	PASS5	No PASS6	No PASS7	No PASS8	No PASS9	No PASS10	No PASS11	No PASS12	4	Large and irregular cell nest or pseudorosette (even focal)	No comedo-type necrosis	Low cellularity	KI67: 1-3%	No vascular or capsular invasion	Non-functioning or adrenergic type	2	Large and irregular cell nest or pseudorosette (even focal)	No comedo-type necrosis	No vascular invasion	KI67 ≥ 1%	Non-functioning or adrenergic type	Positivity of SDHB	2
59	Male	161.9	57.1	21.78	6.5	PHEO	Sporadic	Functioning type	Adrenergic type	6566.4	3616.1	Positivity of SDHB	No metastasis	No metastasis	7	PASS1	No PASS2	No PASS3	No PASS4	No PASS5	No PASS6	No PASS7	No PASS8	No PASS9	PASS10	PASS11	No PASS12	4	Large and irregular cell nest or pseudorosette (even focal)	No comedo-type necrosis	Low cellularity	KI67: 1-3%	Vascular or capsular invasion	Non-functioning or adrenergic type	3	Large and irregular cell nest or pseudorosette (even focal)	No comedo-type necrosis	No vascular invasion	KI67 ≥ 1%	Non-functioning or adrenergic type	Positivity of SDHB	2
56	Male	172.3	78	26.27	8.5	PGL	Sporadic	Functioning type	Adrenergic type	1848.5	3526.6	Positivity of SDHB	No metastasis	No metastasis	20	PASS1	No PASS2	No PASS3	No PASS4	No PASS5	No PASS6	No PASS7	No PASS8	No PASS9	PASS10	PASS11	No PASS12	4	Large and irregular cell nest or pseudorosette (even focal)	No comedo-type necrosis	Low cellularity	KI67: 1-3%	Vascular or capsular invasion	Non-functioning or adrenergic type	3	Large and irregular cell nest or pseudorosette (even focal)	No comedo-type necrosis	No vascular invasion	KI67 ≥ 1%	Non-functioning or adrenergic type	Positivity of SDHB	2
25	Male	175.2	75.6	24.63	5.5	PGL	Sporadic	Functioning type	Only Noradrenergic type	78.9	3510	Negativity of SDHB	No metastasis	No metastasis	19	PASS1	No PASS2	No PASS3	PASS4	No PASS5	No PASS6	No PASS7	PASS8	PASS9	No PASS10	PASS11	No PASS12	8	Large and irregular cell nest or pseudorosette (even focal)	No comedo-type necrosis	Moderate cellularity	Ki67 >3%	Vascular or capsular invasion	Noradrenergic type	6	Large and irregular cell nest or pseudorosette (even focal)	No comedo-type necrosis	Vascular invasion	KI67 ≥ 1%	Noradrenergic type	Negativity of SDHB	6
55	Female	151.7	52.5	22.81	4.5	PHEO	Sporadic	Functioning type	Adrenergic type	3689.8	3499.4	Positivity of SDHB	No metastasis	No metastasis	23	PASS1	No PASS2	No PASS3	No PASS4	No PASS5	PASS6	No PASS7	No PASS8	No PASS9	No PASS10	PASS11	No PASS12	5	Large and irregular cell nest or pseudorosette (even focal)	No comedo-type necrosis	Low cellularity	Ki67 >3%	No vascular or capsular invasion	Non-functioning or adrenergic type	3	Large and irregular cell nest or pseudorosette (even focal)	No comedo-type necrosis	No vascular invasion	KI67 ≥ 1%	Non-functioning or adrenergic type	Positivity of SDHB	3
56	Female	153.9	51.5	21.74	3.7	PHEO	Sporadic	Functioning type	Only Noradrenergic type	133.9	3463.6	Positivity of SDHB	No metastasis	No metastasis	12	PASS1	No PASS2	No PASS3	PASS4	No PASS5	No PASS6	No PASS7	No PASS8	No PASS9	PASS10	No PASS11	No PASS12	5	Large and irregular cell nest or pseudorosette (even focal)	No comedo-type necrosis	High cellularity	KI67: 1-3%	Vascular or capsular invasion	Noradrenergic type	6	Large and irregular cell nest or pseudorosette (even focal)	No comedo-type necrosis	No vascular invasion	KI67 ≥ 1%	Noradrenergic type	Positivity of SDHB	3
66	Female	154	63.2	26.65	9	PHEO	Sporadic	Functioning type	Adrenergic type	5146.2	3437.5	Positivity of SDHB	No metastasis	No metastasis	60	PASS1	No PASS2	No PASS3	No PASS4	No PASS5	No PASS6	No PASS7	No PASS8	No PASS9	PASS10	PASS11	No PASS12	4	Large and irregular cell nest or pseudorosette (even focal)	No comedo-type necrosis	Low cellularity	Ki67 < 1%	Vascular or capsular invasion	Non-functioning or adrenergic type	2	Large and irregular cell nest or pseudorosette (even focal)	No comedo-type necrosis	No vascular invasion	Ki67 < 1%	Non-functioning or adrenergic type	Positivity of SDHB	1
47	Female	159.9	73.1	28.59	5	PHEO	Sporadic	Functioning type	Adrenergic type	1622.1	3381.8	Positivity of SDHB	Metastasis	Metachronous metastases	36	PASS1	No PASS2	No PASS3	No PASS4	PASS5	No PASS6	No PASS7	PASS8	No PASS9	PASS10	No PASS11	No PASS12	7	Zellballen	No comedo-type necrosis	Low cellularity	Ki67 < 1%	No vascular or capsular invasion	Non-functioning or adrenergic type	0	Zellballen	No comedo-type necrosis	No vascular invasion	Ki67 < 1%	Non-functioning or adrenergic type	Positivity of SDHB	0
48	Female	158.5	54.4	21.65	8.5	PHEO	Familial	Functioning type	Adrenergic type	2750.2	2606.8	Positivity of SDHB	No metastasis	No metastasis	52	PASS1	No PASS2	No PASS3	No PASS4	PASS5	No PASS6	No PASS7	No PASS8	No PASS9	No PASS10	PASS11	No PASS12	5	Large and irregular cell nest or pseudorosette (even focal)	No comedo-type necrosis	Moderate cellularity	Ki67 < 1%	No vascular or capsular invasion	Non-functioning or adrenergic type	2	Large and irregular cell nest or pseudorosette (even focal)	No comedo-type necrosis	No vascular invasion	Ki67 < 1%	Non-functioning or adrenergic type	Positivity of SDHB	1
32	Female	159.6	51.9	20.38	11.5	PHEO	Sporadic	Functioning type	Adrenergic type	9726.1	2531.3	Positivity of SDHB	No metastasis	No metastasis	44	PASS1	PASS2	No PASS3	PASS4	No PASS5	No PASS6	No PASS7	No PASS8	No PASS9	No PASS10	No PASS11	No PASS12	6	Large and irregular cell nest or pseudorosette (even focal)	No comedo-type necrosis	Low cellularity	Ki67 >3%	No vascular or capsular invasion	Non-functioning or adrenergic type	3	Large and irregular cell nest or pseudorosette (even focal)	No comedo-type necrosis	No vascular invasion	KI67 ≥ 1%	Non-functioning or adrenergic type	Positivity of SDHB	3
44	Female	153.7	54	22.86	8	PHEO	Familial	Functioning type	Only Noradrenergic type	142.7	2441.2	Positivity of SDHB	No metastasis	No metastasis	39	No PASS1	No PASS2	No PASS3	No PASS4	No PASS5	No PASS6	No PASS7	No PASS8	No PASS9	No PASS10	PASS11	No PASS12	1	Zellballen	No comedo-type necrosis	Moderate cellularity	Ki67 < 1%	No vascular or capsular invasion	Noradrenergic type	2	Zellballen	No comedo-type necrosis	No vascular invasion	Ki67 < 1%	Noradrenergic type	Positivity of SDHB	1
44	Female	165.4	75.5	27.6	4	PHEO	Sporadic	Functioning type	Only Noradrenergic type	75	2291.8	Positivity of SDHB	No metastasis	No metastasis	11	No PASS1	No PASS2	No PASS3	No PASS4	PASS5	No PASS6	No PASS7	No PASS8	No PASS9	No PASS10	PASS11	No PASS12	3	Zellballen	No comedo-type necrosis	Moderate cellularity	KI67: 1-3%	No vascular or capsular invasion	Noradrenergic type	3	Zellballen	No comedo-type necrosis	No vascular invasion	KI67 ≥ 1%	Noradrenergic type	Positivity of SDHB	2
49	Male	167.9	59	20.93	5	PHEO	Sporadic	Functioning type	Adrenergic type	843.1	2234.6	Negativity of SDHB	No metastasis	No metastasis	19	PASS1	No PASS2	No PASS3	No PASS4	No PASS5	No PASS6	No PASS7	No PASS8	PASS9	No PASS10	PASS11	No PASS12	4	Large and irregular cell nest or pseudorosette (even focal)	No comedo-type necrosis	Moderate cellularity	Ki67 >3%	Vascular or capsular invasion	Non-functioning or adrenergic type	5	Large and irregular cell nest or pseudorosette (even focal)	No comedo-type necrosis	Vascular invasion	KI67 ≥ 1%	Non-functioning or adrenergic type	Negativity of SDHB	5
47	Female	158.6	71	28.23	3.5	PHEO	Sporadic	Functioning type	Only Noradrenergic type	178.5	1695.9	Positivity of SDHB	No metastasis	No metastasis	58	PASS1	No PASS2	No PASS3	PASS4	No PASS5	No PASS6	No PASS7	No PASS8	No PASS9	PASS10	No PASS11	No PASS12	5	Large and irregular cell nest or pseudorosette (even focal)	No comedo-type necrosis	Moderate cellularity	Ki67 < 1%	Vascular or capsular invasion	Noradrenergic type	4	Large and irregular cell nest or pseudorosette (even focal)	No comedo-type necrosis	No vascular invasion	Ki67 < 1%	Noradrenergic type	Positivity of SDHB	2
36	Female	163	59	22.21	5	PHEO	Sporadic	Functioning type	Only Noradrenergic type	105.3	1642.6	Positivity of SDHB	No metastasis	No metastasis	21	No PASS1	PASS2	No PASS3	No PASS4	No PASS5	No PASS6	No PASS7	No PASS8	No PASS9	PASS10	No PASS11	No PASS12	3	Zellballen	Comedo-type necrosis	Moderate cellularity	Ki67 < 1%	Vascular or capsular invasion	Noradrenergic type	5	Zellballen	Comedo-type necrosis	No vascular invasion	Ki67 < 1%	Noradrenergic type	Positivity of SDHB	3
57	Male	156	69	28.35	2.5	PHEO	Sporadic	Functioning type	Only Noradrenergic type	214.9	1441.4	Positivity of SDHB	Metastasis	Metachronous metastases	25	PASS1	No PASS2	No PASS3	No PASS4	No PASS5	No PASS6	No PASS7	No PASS8	No PASS9	No PASS10	PASS11	No PASS12	3	Large and irregular cell nest or pseudorosette (even focal)	No comedo-type necrosis	Moderate cellularity	KI67: 1-3%	No vascular or capsular invasion	Noradrenergic type	4	Large and irregular cell nest or pseudorosette (even focal)	No comedo-type necrosis	No vascular invasion	KI67 ≥ 1%	Noradrenergic type	Positivity of SDHB	3
69	Female	149.7	48.78	21.77	3	PHEO	Sporadic	Functioning type	Adrenergic type	321.3	1107	Positivity of SDHB	No metastasis	No metastasis	36	No PASS1	No PASS2	No PASS3	No PASS4	No PASS5	No PASS6	No PASS7	No PASS8	No PASS9	PASS10	PASS11	No PASS12	2	Zellballen	No comedo-type necrosis	Moderate cellularity	KI67: 1-3%	Vascular or capsular invasion	Non-functioning or adrenergic type	3	Zellballen	No comedo-type necrosis	No vascular invasion	KI67 ≥ 1%	Non-functioning or adrenergic type	Positivity of SDHB	1
47	Female	148.5	58.2	26.39	3	PHEO	Sporadic	Functioning type	Adrenergic type	2505	735.8	Positivity of SDHB	No metastasis	No metastasis	57	No PASS1	No PASS2	No PASS3	No PASS4	PASS5	No PASS6	No PASS7	No PASS8	No PASS9	No PASS10	No PASS11	No PASS12	2	Zellballen	No comedo-type necrosis	Moderate cellularity	KI67: 1-3%	No vascular or capsular invasion	Non-functioning or adrenergic type	2	Zellballen	No comedo-type necrosis	No vascular invasion	KI67 ≥ 1%	Non-functioning or adrenergic type	Positivity of SDHB	1
51	Female	152.4	69.3	29.84	4.5	PHEO	Familial	Functioning type	Adrenergic type	4337.3	688.9	Positivity of SDHB	No metastasis	No metastasis	48	No PASS1	No PASS2	No PASS3	No PASS4	PASS5	No PASS6	No PASS7	No PASS8	No PASS9	No PASS10	PASS11	No PASS12	3	Zellballen	No comedo-type necrosis	Moderate cellularity	KI67: 1-3%	No vascular or capsular invasion	Non-functioning or adrenergic type	2	Zellballen	No comedo-type necrosis	No vascular invasion	KI67 ≥ 1%	Non-functioning or adrenergic type	Positivity of SDHB	1
75	Male	160.3	68.05	26.48	4.5	PHEO	Sporadic	Functioning type	Adrenergic type	4593	554.1	Positivity of SDHB	No metastasis	No metastasis	2	PASS1	No PASS2	No PASS3	No PASS4	No PASS5	No PASS6	No PASS7	PASS8	No PASS9	PASS10	PASS11	No PASS12	6	Large and irregular cell nest or pseudorosette (even focal)	No comedo-type necrosis	Moderate cellularity	Ki67 < 1%	Vascular or capsular invasion	Non-functioning or adrenergic type	3	Large and irregular cell nest or pseudorosette (even focal)	No comedo-type necrosis	No vascular invasion	Ki67 < 1%	Non-functioning or adrenergic type	Positivity of SDHB	1
48	Female	164.3	54.05	20.02	2.7	PHEO	Sporadic	Functioning type	Adrenergic type	1233.4	329.9	Positivity of SDHB	No metastasis	No metastasis	26	PASS1	No PASS2	No PASS3	PASS4	No PASS5	No PASS6	No PASS7	PASS8	No PASS9	PASS10	No PASS11	No PASS12	7	Large and irregular cell nest or pseudorosette (even focal)	No comedo-type necrosis	Moderate cellularity	Ki67 >3%	Vascular or capsular invasion	Non-functioning or adrenergic type	5	Large and irregular cell nest or pseudorosette (even focal)	No comedo-type necrosis	No vascular invasion	KI67 ≥ 1%	Non-functioning or adrenergic type	Positivity of SDHB	3
57	Female	167.1	62.15	22.26	2.9	PHEO	Sporadic	Functioning type	Adrenergic type	1087.7	324.5	Positivity of SDHB	No metastasis	No metastasis	21	No PASS1	No PASS2	No PASS3	PASS4	No PASS5	No PASS6	No PASS7	PASS8	PASS9	PASS10	No PASS11	No PASS12	6	Zellballen	No comedo-type necrosis	Low cellularity	KI67: 1-3%	Vascular or capsular invasion	Non-functioning or adrenergic type	2	Zellballen	No comedo-type necrosis	Vascular invasion	KI67 ≥ 1%	Non-functioning or adrenergic type	Positivity of SDHB	2

## Sheet: Variable
Abbreviation	Full name
BMI	body mass index
PHEO	pheochromocytoma
PGL	paraganglioma
UMN	urine fractionated metanephrine
UNM	urine fractionated normetanephrine
SDHB	succinate dehydrogenase gene subunit B
IHC	immunohistochemistry
PASS	Pheochromocytoma of the Adrenal Scaled Score
PASS1	Large nests or diffuse growth
PASS2	Central (middle of large nests) or confluent tumor necrosis
PASS3	High cellularity
PASS4	Cellular monotony
PASS5	Tumor cell spindling (even if focal)
PASS6	Mitotic figures >3/10 high-power fields
PASS7	Atypical mitotic figure(s)
PASS8	Extension into adipose tissue
PASS9	Vascular invasion
PASS10	Capsular invasion
PASS11	Profound nuclear pleomorphism
PASS12	Nuclear hyperchromasia
GAPP	Grading system for Adrenal Pheochromocytoma and 204 Paraganglioma
GAPP1	Histological pattern [Zellballen vs. Large and irregular cell nest or pseudorosette (even focal)]
GAPP2	Comedo-type necrosis
GAPP3	Cellularity (Low: <150 cells/U, Moderate: 150-250 cells/U, High: >250 cells/U0
GAPP4	Ki67 labeling index (%) (<1%, 1-3%, >3%)
GAPP5	Vascular or capsular invasion
GAPP6	Catecholamine type (Non-functioning or adrenergic type vs. Noradrenergic type)
M-GAPP	Modified Grading system for Adrenal Pheochromocytoma and Paraganglioma
M-GAPP1	Histological pattern [Zellballen vs. Large and irregular cell nest or pseudorosette (even focal)]
M-GAPP2	Comedo-type necrosis
M-GAPP3	Vascular invasion
M-GAPP4	Ki67 labeling index (%) (<1%, ≥1%)
M-GAPP5	Catecholamine type (Non-functioning or adrenergic type vs. Noradrenergic type)
M-GAPP6	SDHB IHC
